# Supplementary material for: NG2/CSPG4 regulates cartilage degeneration during TMJ osteoarthritis
Source: Front Dent Med. Author manuscript; Available in PMC 2023 Jan 19. (PMC9850834; doi:10.3389/fdmed.2022.1004942)
Supplement: Supplemental Material [file NIHMS1862694-supplement-Supplemental_Material.zip]

Archive with 2 entries (2 files):
- Table1_NG2_CSPG4 regulates cartilage degeneration during TMJ osteoarthritis.xlsx
- Table2_NG2_CSPG4 regulates cartilage degeneration during TMJ osteoarthritis.xlsx
