# Supplementary material for: NG2/CSPG4 regulates cartilage degeneration during TMJ osteoarthritis
Source: Front Dent Med. Author manuscript; Available in PMC 2023 Jan 19. (PMC9850834; doi:10.3389/fdmed.2022.1004942)
Supplement: Supplemental Material [file NIHMS1862694-supplement-Supplemental_Material.zip › Table1_NG2_CSPG4 regulates cartilage degeneration during TMJ osteoarthritis.xlsx]

## Sheet: Primers
	Forward	Reverse
ADAMTS5	CTGCCCACCCAATGGTAAGT	GTAATTTCTGCCCAGCGTGC
Col6a1	GATGAGGGTGAAGTGGGAGA	CAGCACGAAGAGGATGTCAA
CCL2/MCP1	GCAGCAGGTGTCCCAAAGAA	ATTTACGGGTCAACTTCACATTCAA
MMP13	GGTCCCAAACGAACTTAACTTACA	CCTTGAACGTCATCAGGAAGC
NG2	TCCTTCTTCGGGGAGAACCA	TGGTCATCTTGGCCTGCTGC
PDGFrβ	AGGGGGCGTGATGACTAGC	TTCCAGGAGTGATACCAGCTT
TGFβ1	CACCTGCAAGACCATCGACAT	GAGCCTTAGTTTGGACAGGATCTG
