# Supplementary material for: NG2/CSPG4 regulates cartilage degeneration during TMJ osteoarthritis
Source: Front Dent Med. Author manuscript; Available in PMC 2023 Jan 19. (PMC9850834; doi:10.3389/fdmed.2022.1004942)
Supplement: Supplemental Material [file NIHMS1862694-supplement-Supplemental_Material.zip › Table2_NG2_CSPG4 regulates cartilage degeneration during TMJ osteoarthritis.xlsx]

## Sheet: ADAMTS5
Multiple Comparisonsa
Dependent Variable:	VALUE
Bonferroni
(I) Condition		Mean Difference (I-J)	Std. Error	Sig.	95% Confidence Interval
					Lower Bound	Upper Bound
WT - UL	WT - Loading	-0.40904	0.446165	1	-1.9492	1.13112
	WT - ERKinh - UL	-0.293665	0.42327	1	-1.75479	1.16745
	WT-ERKinh-Loading	-0.40881	0.407291	1	-1.81477	0.997153
	NG2ko-UL	-1.38378	0.446165	0.122176	-2.92393	0.156377
	NG2ko-Loading	-3.19843*	0.446165	2.35481e-06	-4.73859	-1.65828
	NG2ko-ERKinh-UL	-0.68625	0.42327	1	-2.14737	0.774869
	NG2ko-ERKinh-Loading	-0.84219	0.446165	1	-2.38235	0.697965
WT - Loading	WT - UL	0.40904	0.446165	1	-1.13112	1.9492
	WT - ERKinh - UL	0.115374	0.42327	1	-1.34575	1.57649
	WT-ERKinh-Loading	0.000229421	0.407291	1	-1.40573	1.40619
	NG2ko-UL	-0.974739	0.446165	1	-2.51489	0.565417
	NG2ko-Loading	-2.78939*	0.446165	2.60859e-05	-4.32955	-1.24924
	NG2ko-ERKinh-UL	-0.277211	0.42327	1	-1.73833	1.18391
	NG2ko-ERKinh-Loading	-0.433151	0.446165	1	-1.97331	1.107
WT - ERKinh - UL	WT - UL	0.293665	0.42327	1	-1.16745	1.75479
	WT - Loading	-0.115374	0.42327	1	-1.57649	1.34575
	WT-ERKinh-Loading	-0.115145	0.382073	1	-1.43406	1.20377
	NG2ko-UL	-1.09011	0.42327	0.436307	-2.55123	0.371007
	NG2ko-Loading	-2.90477*	0.42327	5.20295e-06	-4.36589	-1.44365
	NG2ko-ERKinh-UL	-0.392585	0.399062	1	-1.77014	0.984972
	NG2ko-ERKinh-Loading	-0.548525	0.42327	1	-2.00964	0.912595
WT-ERKinh-Loading	WT - UL	0.40881	0.407291	1	-0.997153	1.81477
	WT - Loading	-0.000229421	0.407291	1	-1.40619	1.40573
	WT - ERKinh - UL	0.115145	0.382073	1	-1.20377	1.43406
	NG2ko-UL	-0.974968	0.407291	0.661295	-2.38093	0.430995
	NG2ko-Loading	-2.78962*	0.407291	5.38918e-06	-4.19559	-1.38366
	NG2ko-ERKinh-UL	-0.27744	0.382073	1	-1.59635	1.04147
	NG2ko-ERKinh-Loading	-0.43338	0.407291	1	-1.83934	0.972583
NG2ko-UL	WT - UL	1.38378	0.446165	0.122176	-0.156377	2.92393
	WT - Loading	0.974739	0.446165	1	-0.565417	2.51489
	WT - ERKinh - UL	1.09011	0.42327	0.436307	-0.371007	2.55123
	WT-ERKinh-Loading	0.974968	0.407291	0.661295	-0.430995	2.38093
	NG2ko-Loading	-1.81466*	0.446165	0.00982257	-3.35481	-0.274501
	NG2ko-ERKinh-UL	0.697528	0.42327	1	-0.763592	2.15865
	NG2ko-ERKinh-Loading	0.541588	0.446165	1	-0.998568	2.08174
NG2ko-Loading	WT - UL	3.19843*	0.446165	2.35481e-06	1.65828	4.73859
	WT - Loading	2.78939*	0.446165	2.60859e-05	1.24924	4.32955
	WT - ERKinh - UL	2.90477*	0.42327	5.20295e-06	1.44365	4.36589
	WT-ERKinh-Loading	2.78962*	0.407291	5.38918e-06	1.38366	4.19559
	NG2ko-UL	1.81466*	0.446165	0.00982257	0.274501	3.35481
	NG2ko-ERKinh-UL	2.51218*	0.42327	6.10123e-05	1.05106	3.9733
	NG2ko-ERKinh-Loading	2.35624*	0.446165	0.000360224	0.816089	3.8964
NG2ko-ERKinh-UL	WT - UL	0.68625	0.42327	1	-0.774869	2.14737
	WT - Loading	0.277211	0.42327	1	-1.18391	1.73833
	WT - ERKinh - UL	0.392585	0.399062	1	-0.984972	1.77014
	WT-ERKinh-Loading	0.27744	0.382073	1	-1.04147	1.59635
	NG2ko-UL	-0.697528	0.42327	1	-2.15865	0.763592
	NG2ko-Loading	-2.51218*	0.42327	6.10123e-05	-3.9733	-1.05106
	NG2ko-ERKinh-Loading	-0.15594	0.42327	1	-1.61706	1.30518
NG2ko-ERKinh-Loading	WT - UL	0.84219	0.446165	1	-0.697965	2.38235
	WT - Loading	0.433151	0.446165	1	-1.107	1.97331
	WT - ERKinh - UL	0.548525	0.42327	1	-0.912595	2.00964
	WT-ERKinh-Loading	0.43338	0.407291	1	-0.972583	1.83934
	NG2ko-UL	-0.541588	0.446165	1	-2.08174	0.998568
	NG2ko-Loading	-2.35624*	0.446165	0.000360224	-3.8964	-0.816089
	NG2ko-ERKinh-UL	0.15594	0.42327	1	-1.30518	1.61706
*. The mean difference is significant at the 0.05 level.
a. GeneName = ADAMTS5

## Sheet: COL6a1
Multiple Comparisonsa
Dependent Variable:	VALUE
Bonferroni
(I) Condition		Mean Difference (I-J)	Std. Error	Sig.	95% Confidence Interval
					Lower Bound	Upper Bound
WT - UL	WT - Loading	-0.472959	24.1603	1	-83.8738	82.9279
	WT - ERKinh - UL	-249.46851*	22.9204	4.02105e-10	-328.589	-170.348
	WT-ERKinh-Loading	-121.39849*	22.0552	0.000196047	-197.533	-45.2643
	NG2ko-UL	-165.89836*	24.1603	5.15045e-06	-249.299	-82.4976
	NG2ko-Loading	-64.8251	24.1603	0.338885	-148.226	18.5758
	NG2ko-ERKinh-UL	-64.6588	22.9204	0.243673	-143.78	14.4622
	NG2ko-ERKinh-Loading	-56.1999	24.1603	0.769292	-139.601	27.2009
WT - Loading	WT - UL	0.472959	24.1603	1	-82.9279	83.8738
	WT - ERKinh - UL	-248.99555*	22.9204	4.19897e-10	-328.117	-169.875
	WT-ERKinh-Loading	-120.92553*	22.0552	0.000207829	-197.06	-44.7914
	NG2ko-UL	-165.42540*	24.1603	5.42027e-06	-248.826	-82.0246
	NG2ko-Loading	-64.3521	24.1603	0.354933	-147.753	19.0487
	NG2ko-ERKinh-UL	-64.1858	22.9204	0.256112	-143.307	14.9351
	NG2ko-ERKinh-Loading	-55.727	24.1603	0.803408	-139.128	27.6738
WT - ERKinh - UL	WT - UL	249.46851*	22.9204	4.02105e-10	170.348	328.589
	WT - Loading	248.99555*	22.9204	4.19897e-10	169.875	328.117
	WT-ERKinh-Loading	128.07001*	20.6896	3.07748e-05	56.6498	199.49
	NG2ko-UL	83.57014*	22.9204	0.0301254	4.44919	162.691
	NG2ko-Loading	184.64346*	22.9204	2.5217e-07	105.522	263.764
	NG2ko-ERKinh-UL	184.80972*	21.6096	7.54944e-08	110.214	259.406
	NG2ko-ERKinh-Loading	193.26856*	22.9204	1.00766e-07	114.148	272.39
WT-ERKinh-Loading	WT - UL	121.39849*	22.0552	0.000196047	45.2643	197.533
	WT - Loading	120.92553*	22.0552	0.000207829	44.7914	197.06
	WT - ERKinh - UL	-128.07001*	20.6896	3.07748e-05	-199.49	-56.6498
	NG2ko-UL	-44.4999	22.0552	1	-120.634	31.6343
	NG2ko-Loading	56.5734	22.0552	0.446952	-19.5607	132.708
	NG2ko-ERKinh-UL	56.7397	20.6896	0.294313	-14.6805	128.16
	NG2ko-ERKinh-Loading	65.1985	22.0552	0.175257	-10.9356	141.333
NG2ko-UL	WT - UL	165.89836*	24.1603	5.15045e-06	82.4976	249.299
	WT - Loading	165.42540*	24.1603	5.42027e-06	82.0246	248.826
	WT - ERKinh - UL	-83.57014*	22.9204	0.0301254	-162.691	-4.44919
	WT-ERKinh-Loading	44.4999	22.0552	1	-31.6343	120.634
	NG2ko-Loading	101.07331*	24.1603	0.00718113	17.6725	184.474
	NG2ko-ERKinh-UL	101.23958*	22.9204	0.00381322	22.1186	180.361
	NG2ko-ERKinh-Loading	109.69842*	24.1603	0.00272492	26.2976	193.099
NG2ko-Loading	WT - UL	64.8251	24.1603	0.338885	-18.5758	148.226
	WT - Loading	64.3521	24.1603	0.354933	-19.0487	147.753
	WT - ERKinh - UL	-184.64346*	22.9204	2.5217e-07	-263.764	-105.522
	WT-ERKinh-Loading	-56.5734	22.0552	0.446952	-132.708	19.5607
	NG2ko-UL	-101.07331*	24.1603	0.00718113	-184.474	-17.6725
	NG2ko-ERKinh-UL	0.166265	22.9204	1	-78.9547	79.2872
	NG2ko-ERKinh-Loading	8.62511	24.1603	1	-74.7757	92.0259
NG2ko-ERKinh-UL	WT - UL	64.6588	22.9204	0.243673	-14.4622	143.78
	WT - Loading	64.1858	22.9204	0.256112	-14.9351	143.307
	WT - ERKinh - UL	-184.80972*	21.6096	7.54944e-08	-259.406	-110.214
	WT-ERKinh-Loading	-56.7397	20.6896	0.294313	-128.16	14.6805
	NG2ko-UL	-101.23958*	22.9204	0.00381322	-180.361	-22.1186
	NG2ko-Loading	-0.166265	22.9204	1	-79.2872	78.9547
	NG2ko-ERKinh-Loading	8.45884	22.9204	1	-70.6621	87.5798
NG2ko-ERKinh-Loading	WT - UL	56.1999	24.1603	0.769292	-27.2009	139.601
	WT - Loading	55.727	24.1603	0.803408	-27.6738	139.128
	WT - ERKinh - UL	-193.26856*	22.9204	1.00766e-07	-272.39	-114.148
	WT-ERKinh-Loading	-65.1985	22.0552	0.175257	-141.333	10.9356
	NG2ko-UL	-109.69842*	24.1603	0.00272492	-193.099	-26.2976
	NG2ko-Loading	-8.62511	24.1603	1	-92.0259	74.7757
	NG2ko-ERKinh-UL	-8.45884	22.9204	1	-87.5798	70.6621
*. The mean difference is significant at the 0.05 level.
a. GeneName = COL6A1

## Sheet: MMP13
Multiple Comparisonsa
Dependent Variable:	VALUE
Bonferroni
(I) Condition		Mean Difference (I-J)	Std. Error	Sig.	95% Confidence Interval
					Lower Bound	Upper Bound
WT - UL	WT - Loading	-0.874814	60.0521	1	-208.174	206.424
	WT - ERKinh - UL	-281.81	56.9705	0.000898618	-478.471	-85.149
	WT-ERKinh-Loading	-228.60632*	54.8199	0.00744402	-417.844	-39.3691
	NG2ko-UL	-150.473	60.0521	0.512661	-357.772	56.8259
	NG2ko-Loading	-191.608	60.0521	0.0976161	-398.907	15.6914
	NG2ko-ERKinh-UL	-610.64234*	56.9705	5.69921e-10	-807.303	-413.981
	NG2ko-ERKinh-Loading	-471.10448*	60.0521	4.2509e-07	-678.403	-263.805
WT - Loading	WT - UL	0.874814	60.0521	1	-206.424	208.174
	WT - ERKinh - UL	-280.93531*	56.9705	0.000937153	-477.596	-84.2742
	WT-ERKinh-Loading	-227.73150*	54.8199	0.0077716	-416.969	-38.4943
	NG2ko-UL	-149.598	60.0521	0.530091	-356.897	57.7007
	NG2ko-Loading	-190.733	60.0521	0.101275	-398.032	16.5662
	NG2ko-ERKinh-UL	-609.76753*	56.9705	5.88763e-10	-806.429	-413.106
	NG2ko-ERKinh-Loading	-470.22967*	60.0521	4.40794e-07	-677.529	-262.931
WT - ERKinh - UL	WT - UL	281.81013*	56.9705	0.000898618	85.149	478.471
	WT - Loading	280.93531*	56.9705	0.000937153	84.2742	477.596
	WT-ERKinh-Loading	53.2038	51.4256	1	-124.316	230.724
	NG2ko-UL	131.337	56.9705	0.805548	-65.3241	327.998
	NG2ko-Loading	90.2025	56.9705	1	-106.459	286.864
	NG2ko-ERKinh-UL	-328.83221*	53.7123	3.69165e-05	-514.246	-143.418
	NG2ko-ERKinh-Loading	-189.294	56.9705	0.0697654	-385.955	7.36675
WT-ERKinh-Loading	WT - UL	228.60632*	54.8199	0.00744402	39.3691	417.844
	WT - Loading	227.73150*	54.8199	0.0077716	38.4943	416.969
	WT - ERKinh - UL	-53.2038	51.4256	1	-230.724	124.316
	NG2ko-UL	78.1332	54.8199	1	-111.104	267.37
	NG2ko-Loading	36.9987	54.8199	1	-152.239	226.236
	NG2ko-ERKinh-UL	-382.03603*	51.4256	1.21055e-06	-559.556	-204.516
	NG2ko-ERKinh-Loading	-242.49817*	54.8199	0.00374596	-431.735	-53.2609
NG2ko-UL	WT - UL	150.473	60.0521	0.512661	-56.8259	357.772
	WT - Loading	149.598	60.0521	0.530091	-57.7007	356.897
	WT - ERKinh - UL	-131.337	56.9705	0.805548	-327.998	65.3241
	WT-ERKinh-Loading	-78.1332	54.8199	1	-267.37	111.104
	NG2ko-Loading	-41.1345	60.0521	1	-248.433	166.165
	NG2ko-ERKinh-UL	-460.16925*	56.9705	2.39184e-07	-656.83	-263.508
	NG2ko-ERKinh-Loading	-320.63139*	60.0521	0.000307399	-527.93	-113.332
NG2ko-Loading	WT - UL	191.608	60.0521	0.0976161	-15.6914	398.907
	WT - Loading	190.733	60.0521	0.101275	-16.5662	398.032
	WT - ERKinh - UL	-90.2025	56.9705	1	-286.864	106.459
	WT-ERKinh-Loading	-36.9987	54.8199	1	-226.236	152.239
	NG2ko-UL	41.1345	60.0521	1	-166.165	248.433
	NG2ko-ERKinh-UL	-419.03476*	56.9705	1.46009e-06	-615.696	-222.374
	NG2ko-ERKinh-Loading	-279.49690*	60.0521	0.00199785	-486.796	-72.1979
NG2ko-ERKinh-UL	WT - UL	610.64234*	56.9705	5.69921e-10	413.981	807.303
	WT - Loading	609.76753*	56.9705	5.88763e-10	413.106	806.429
	WT - ERKinh - UL	328.83221*	53.7123	3.69165e-05	143.418	514.246
	WT-ERKinh-Loading	382.03603*	51.4256	1.21055e-06	204.516	559.556
	NG2ko-UL	460.16925*	56.9705	2.39184e-07	263.508	656.83
	NG2ko-Loading	419.03476*	56.9705	1.46009e-06	222.374	615.696
	NG2ko-ERKinh-Loading	139.538	56.9705	0.583228	-57.1232	336.199
NG2ko-ERKinh-Loading	WT - UL	471.10448*	60.0521	4.2509e-07	263.805	678.403
	WT - Loading	470.22967*	60.0521	4.40794e-07	262.931	677.529
	WT - ERKinh - UL	189.294	56.9705	0.0697654	-7.36675	385.955
	WT-ERKinh-Loading	242.49817*	54.8199	0.00374596	53.2609	431.735
	NG2ko-UL	320.63139*	60.0521	0.000307399	113.332	527.93
	NG2ko-Loading	279.49690*	60.0521	0.00199785	72.1979	486.796
	NG2ko-ERKinh-UL	-139.538	56.9705	0.583228	-336.199	57.1232
*. The mean difference is significant at the 0.05 level.
a. GeneName = MMP13

## Sheet: NG2
Multiple Comparisonsa
Dependent Variable:	VALUE
Bonferroni
(I) Condition		Mean Difference (I-J)	Std. Error	Sig.	95% Confidence Interval
					Lower Bound	Upper Bound
WT - UL	WT - Loading	-.22124*	0.0376245	7.07679e-05	-0.351118	-0.0913599
	WT - ERKinh - UL	.63847*	0.0356937	2.07691e-15	0.515254	0.761682
	WT-ERKinh-Loading	.67631*	0.0343463	1.70839e-16	0.557746	0.794871
	NG2ko-UL	.88582*	0.0376245	1.51258e-18	0.75594	1.0157
	NG2ko-Loading	.91089*	0.0376245	7.17294e-19	0.781011	1.04077
	NG2ko-ERKinh-UL	.96171*	0.0356937	4.04357e-20	0.838494	1.08492
	NG2ko-ERKinh-Loading	.96235*	0.0376245	1.64214e-19	0.832468	1.09223
WT - Loading	WT - UL	.22124*	0.0376245	7.07679e-05	0.0913599	0.351118
	WT - ERKinh - UL	.85971*	0.0356937	8.23289e-19	0.736492	0.982921
	WT-ERKinh-Loading	.89755*	0.0343463	9.21923e-20	0.778985	1.01611
	NG2ko-UL	1.10706*	0.0376245	3.72544e-21	0.977178	1.23694
	NG2ko-Loading	1.13213*	0.0376245	2.02737e-21	1.00225	1.26201
	NG2ko-ERKinh-UL	1.18295*	0.0356937	1.45692e-22	1.05973	1.30616
	NG2ko-ERKinh-Loading	1.18359*	0.0376245	6.04556e-22	1.05371	1.31346
WT - ERKinh - UL	WT - UL	-.63847*	0.0356937	2.07691e-15	-0.761682	-0.515254
	WT - Loading	-.85971*	0.0356937	8.23289e-19	-0.982921	-0.736492
	WT-ERKinh-Loading	0.0378408	0.0322197	1	-0.073381	0.149063
	NG2ko-UL	.24735*	0.0356937	4.36849e-06	0.124137	0.370565
	NG2ko-Loading	.27242*	0.0356937	7.23923e-07	0.149208	0.395636
	NG2ko-ERKinh-UL	.32324*	0.0336523	6.50631e-09	0.207073	0.439408
	NG2ko-ERKinh-Loading	.32388*	0.0356937	2.20113e-08	0.200665	0.447093
WT-ERKinh-Loading	WT - UL	-.67631*	0.0343463	1.70839e-16	-0.794871	-0.557746
	WT - Loading	-.89755*	0.0343463	9.21923e-20	-1.01611	-0.778985
	WT - ERKinh - UL	-0.0378408	0.0322197	1	-0.149063	0.073381
	NG2ko-UL	.20951*	0.0343463	3.91773e-05	0.0909474	0.328073
	NG2ko-Loading	.23458*	0.0343463	5.66798e-06	0.116018	0.353144
	NG2ko-ERKinh-UL	.28540*	0.0322197	3.65011e-08	0.174178	0.396622
	NG2ko-ERKinh-Loading	.28604*	0.0343463	1.29624e-07	0.167476	0.404601
NG2ko-UL	WT - UL	-.88582*	0.0376245	1.51258e-18	-1.0157	-0.75594
	WT - Loading	-1.10706*	0.0376245	3.72544e-21	-1.23694	-0.977178
	WT - ERKinh - UL	-.24735*	0.0356937	4.36849e-06	-0.370565	-0.124137
	WT-ERKinh-Loading	-.20951*	0.0343463	3.91773e-05	-0.328073	-0.0909474
	NG2ko-Loading	0.025071	0.0376245	1	-0.104808	0.15495
	NG2ko-ERKinh-UL	0.0758896	0.0356937	1	-0.0473245	0.199104
	NG2ko-ERKinh-Loading	0.0765284	0.0376245	1	-0.0533506	0.206407
NG2ko-Loading	WT - UL	-.91089*	0.0376245	7.17294e-19	-1.04077	-0.781011
	WT - Loading	-1.13213*	0.0376245	2.02737e-21	-1.26201	-1.00225
	WT - ERKinh - UL	-.27242*	0.0356937	7.23923e-07	-0.395636	-0.149208
	WT-ERKinh-Loading	-.23458*	0.0343463	5.66798e-06	-0.353144	-0.116018
	NG2ko-UL	-0.025071	0.0376245	1	-0.15495	0.104808
	NG2ko-ERKinh-UL	0.0508186	0.0356937	1	-0.0723955	0.174033
	NG2ko-ERKinh-Loading	0.0514574	0.0376245	1	-0.0784217	0.181336
NG2ko-ERKinh-UL	WT - UL	-.96171*	0.0356937	4.04357e-20	-1.08492	-0.838494
	WT - Loading	-1.18295*	0.0356937	1.45692e-22	-1.30616	-1.05973
	WT - ERKinh - UL	-.32324*	0.0336523	6.50631e-09	-0.439408	-0.207073
	WT-ERKinh-Loading	-.28540*	0.0322197	3.65011e-08	-0.396622	-0.174178
	NG2ko-UL	-0.0758896	0.0356937	1	-0.199104	0.0473245
	NG2ko-Loading	-0.0508186	0.0356937	1	-0.174033	0.0723955
	NG2ko-ERKinh-Loading	0.000638779	0.0356937	1	-0.122575	0.123853
NG2ko-ERKinh-Loading	WT - UL	-.96235*	0.0376245	1.64214e-19	-1.09223	-0.832468
	WT - Loading	-1.18359*	0.0376245	6.04556e-22	-1.31346	-1.05371
	WT - ERKinh - UL	-.32388*	0.0356937	2.20113e-08	-0.447093	-0.200665
	WT-ERKinh-Loading	-.28604*	0.0343463	1.29624e-07	-0.404601	-0.167476
	NG2ko-UL	-0.0765284	0.0376245	1	-0.206407	0.0533506
	NG2ko-Loading	-0.0514574	0.0376245	1	-0.181336	0.0784217
	NG2ko-ERKinh-UL	-0.000638779	0.0356937	1	-0.123853	0.122575
*. The mean difference is significant at the 0.05 level.
a. GeneName = NG2

## Sheet: PDGFr
Multiple Comparisonsa
Dependent Variable:	VALUE
Bonferroni
(I) Condition		Mean Difference (I-J)	Std. Error	Sig.	95% Confidence Interval
					Lower Bound	Upper Bound
WT - UL	WT - Loading	-0.122147	1.12801	1	-4.01601	3.77172
	WT - ERKinh - UL	-6.05449*	1.07012	0.000129204	-9.74853	-2.36044
	WT-ERKinh-Loading	-2.53559	1.02973	0.566099	-6.09018	1.01901
	NG2ko-UL	-5.59392*	1.12801	0.000868381	-9.48779	-1.70006
	NG2ko-Loading	-2.59547	1.12801	0.813464	-6.48933	1.2984
	NG2ko-ERKinh-UL	-2.11592	1.07012	1	-5.80996	1.57813
	NG2ko-ERKinh-Loading	-1.81248	1.12801	1	-5.70635	2.08138
WT - Loading	WT - UL	0.122147	1.12801	1	-3.77172	4.01601
	WT - ERKinh - UL	-5.93234*	1.07012	0.000176167	-9.62638	-2.2383
	WT-ERKinh-Loading	-2.41344	1.02973	0.739686	-5.96804	1.14115
	NG2ko-UL	-5.47178*	1.12801	0.0011676	-9.36564	-1.57791
	NG2ko-Loading	-2.47332	1.12801	1	-6.36718	1.42054
	NG2ko-ERKinh-UL	-1.99377	1.07012	1	-5.68781	1.70027
	NG2ko-ERKinh-Loading	-1.69034	1.12801	1	-5.5842	2.20353
WT - ERKinh - UL	WT - UL	6.05449*	1.07012	0.000129204	2.36044	9.74853
	WT - Loading	5.93234*	1.07012	0.000176167	2.2383	9.62638
	WT-ERKinh-Loading	3.51890*	0.965968	0.0303819	0.184393	6.8534
	NG2ko-UL	0.460563	1.07012	1	-3.23348	4.15461
	NG2ko-Loading	3.45902	1.07012	0.0878352	-0.235024	7.15306
	NG2ko-ERKinh-UL	3.93857*	1.00892	0.0152214	0.45579	7.42134
	NG2ko-ERKinh-Loading	4.24200*	1.07012	0.0129558	0.54796	7.93605
WT-ERKinh-Loading	WT - UL	2.53559	1.02973	0.566099	-1.01901	6.09018
	WT - Loading	2.41344	1.02973	0.739686	-1.14115	5.96804
	WT - ERKinh - UL	-3.51890*	0.965968	0.0303819	-6.8534	-0.184393
	NG2ko-UL	-3.05834	1.02973	0.169361	-6.61293	0.49626
	NG2ko-Loading	-0.0598787	1.02973	1	-3.61447	3.49472
	NG2ko-ERKinh-UL	0.419669	0.965968	1	-2.91484	3.75417
	NG2ko-ERKinh-Loading	0.723105	1.02973	1	-2.83149	4.2777
NG2ko-UL	WT - UL	5.59392*	1.12801	0.000868381	1.70006	9.48779
	WT - Loading	5.47178*	1.12801	0.0011676	1.57791	9.36564
	WT - ERKinh - UL	-0.460563	1.07012	1	-4.15461	3.23348
	WT-ERKinh-Loading	3.05834	1.02973	0.169361	-0.49626	6.61293
	NG2ko-Loading	2.99846	1.12801	0.359452	-0.895407	6.89232
	NG2ko-ERKinh-UL	3.478	1.07012	0.0839633	-0.216039	7.17205
	NG2ko-ERKinh-Loading	3.78144	1.12801	0.064658	-0.112423	7.6753
NG2ko-Loading	WT - UL	2.59547	1.12801	0.813464	-1.2984	6.48933
	WT - Loading	2.47332	1.12801	1	-1.42054	6.36718
	WT - ERKinh - UL	-3.45902	1.07012	0.0878352	-7.15306	0.235024
	WT-ERKinh-Loading	0.0598787	1.02973	1	-3.49472	3.61447
	NG2ko-UL	-2.99846	1.12801	0.359452	-6.89232	0.895407
	NG2ko-ERKinh-UL	0.479547	1.07012	1	-3.2145	4.17359
	NG2ko-ERKinh-Loading	0.782984	1.12801	1	-3.11088	4.67685
NG2ko-ERKinh-UL	WT - UL	2.11592	1.07012	1	-1.57813	5.80996
	WT - Loading	1.99377	1.07012	1	-1.70027	5.68781
	WT - ERKinh - UL	-3.93857*	1.00892	0.0152214	-7.42134	-0.45579
	WT-ERKinh-Loading	-0.419669	0.965968	1	-3.75417	2.91484
	NG2ko-UL	-3.478	1.07012	0.0839633	-7.17205	0.216039
	NG2ko-Loading	-0.479547	1.07012	1	-4.17359	3.2145
	NG2ko-ERKinh-Loading	0.303436	1.07012	1	-3.39061	3.99748
NG2ko-ERKinh-Loading	WT - UL	1.81248	1.12801	1	-2.08138	5.70635
	WT - Loading	1.69034	1.12801	1	-2.20353	5.5842
	WT - ERKinh - UL	-4.24200*	1.07012	0.0129558	-7.93605	-0.54796
	WT-ERKinh-Loading	-0.723105	1.02973	1	-4.2777	2.83149
	NG2ko-UL	-3.78144	1.12801	0.064658	-7.6753	0.112423
	NG2ko-Loading	-0.782984	1.12801	1	-4.67685	3.11088
	NG2ko-ERKinh-UL	-0.303436	1.07012	1	-3.99748	3.39061
*. The mean difference is significant at the 0.05 level.
a. GeneName = PDGFr

## Sheet: TGFb
Multiple Comparisonsa
Dependent Variable:	VALUE
Bonferroni
(I) Condition		Mean Difference (I-J)	Std. Error	Sig.	95% Confidence Interval
					Lower Bound	Upper Bound
WT - UL	WT - Loading	-0.233517	0.416753	1	-1.67214	1.20511
	WT - ERKinh - UL	-1.90314*	0.395367	0.00129269	-3.26794	-0.538339
	WT-ERKinh-Loading	-0.921563	0.380442	0.620009	-2.23484	0.391717
	NG2ko-UL	-3.06226*	0.416753	1.48791e-06	-4.50089	-1.62364
	NG2ko-Loading	-0.898887	0.416753	1	-2.33751	0.539738
	NG2ko-ERKinh-UL	-0.6821	0.395367	1	-2.0469	0.6827
	NG2ko-ERKinh-Loading	-0.732344	0.416753	1	-2.17097	0.706281
WT - Loading	WT - UL	0.233517	0.416753	1	-1.20511	1.67214
	WT - ERKinh - UL	-1.66962*	0.395367	0.0064538	-3.03442	-0.304822
	WT-ERKinh-Loading	-0.688046	0.380442	1	-2.00133	0.625234
	NG2ko-UL	-2.82874*	0.416753	6.33082e-06	-4.26737	-1.39012
	NG2ko-Loading	-0.66537	0.416753	1	-2.104	0.773256
	NG2ko-ERKinh-UL	-0.448583	0.395367	1	-1.81338	0.916217
	NG2ko-ERKinh-Loading	-0.498827	0.416753	1	-1.93745	0.939798
WT - ERKinh - UL	WT - UL	1.90314*	0.395367	0.00129269	0.538339	3.26794
	WT - Loading	1.66962*	0.395367	0.0064538	0.304822	3.03442
	WT-ERKinh-Loading	0.981576	0.356886	0.288763	-0.250389	2.21354
	NG2ko-UL	-1.15912	0.395367	0.186079	-2.52392	0.205678
	NG2ko-Loading	1.00425	0.395367	0.473644	-0.360548	2.36905
	NG2ko-ERKinh-UL	1.22104	0.372755	0.0786623	-0.0657071	2.50778
	NG2ko-ERKinh-Loading	1.17079	0.395367	0.173057	-0.194006	2.53559
WT-ERKinh-Loading	WT - UL	0.921563	0.380442	0.620009	-0.391717	2.23484
	WT - Loading	0.688046	0.380442	1	-0.625234	2.00133
	WT - ERKinh - UL	-0.981576	0.356886	0.288763	-2.21354	0.250389
	NG2ko-UL	-2.14070*	0.380442	0.0001405	-3.45398	-0.827418
	NG2ko-Loading	0.0226756	0.380442	1	-1.2906	1.33596
	NG2ko-ERKinh-UL	0.239463	0.356886	1	-0.992503	1.47143
	NG2ko-ERKinh-Loading	0.189218	0.380442	1	-1.12406	1.5025
NG2ko-UL	WT - UL	3.06226*	0.416753	1.48791e-06	1.62364	4.50089
	WT - Loading	2.82874*	0.416753	6.33082e-06	1.39012	4.26737
	WT - ERKinh - UL	1.15912	0.395367	0.186079	-0.205678	2.52392
	WT-ERKinh-Loading	2.14070*	0.380442	0.0001405	0.827418	3.45398
	NG2ko-Loading	2.16337*	0.416753	0.000460689	0.724748	3.602
	NG2ko-ERKinh-UL	2.38016*	0.395367	4.85413e-05	1.01536	3.74496
	NG2ko-ERKinh-Loading	2.32992*	0.416753	0.000155029	0.891291	3.76854
NG2ko-Loading	WT - UL	0.898887	0.416753	1	-0.539738	2.33751
	WT - Loading	0.66537	0.416753	1	-0.773256	2.104
	WT - ERKinh - UL	-1.00425	0.395367	0.473644	-2.36905	0.360548
	WT-ERKinh-Loading	-0.0226756	0.380442	1	-1.33596	1.2906
	NG2ko-UL	-2.16337*	0.416753	0.000460689	-3.602	-0.724748
	NG2ko-ERKinh-UL	0.216787	0.395367	1	-1.14801	1.58159
	NG2ko-ERKinh-Loading	0.166543	0.416753	1	-1.27208	1.60517
NG2ko-ERKinh-UL	WT - UL	0.6821	0.395367	1	-0.6827	2.0469
	WT - Loading	0.448583	0.395367	1	-0.916217	1.81338
	WT - ERKinh - UL	-1.22104	0.372755	0.0786623	-2.50778	0.0657071
	WT-ERKinh-Loading	-0.239463	0.356886	1	-1.47143	0.992503
	NG2ko-UL	-2.38016*	0.395367	4.85413e-05	-3.74496	-1.01536
	NG2ko-Loading	-0.216787	0.395367	1	-1.58159	1.14801
	NG2ko-ERKinh-Loading	-0.0502444	0.395367	1	-1.41504	1.31456
NG2ko-ERKinh-Loading	WT - UL	0.732344	0.416753	1	-0.706281	2.17097
	WT - Loading	0.498827	0.416753	1	-0.939798	1.93745
	WT - ERKinh - UL	-1.17079	0.395367	0.173057	-2.53559	0.194006
	WT-ERKinh-Loading	-0.189218	0.380442	1	-1.5025	1.12406
	NG2ko-UL	-2.32992*	0.416753	0.000155029	-3.76854	-0.891291
	NG2ko-Loading	-0.166543	0.416753	1	-1.60517	1.27208
	NG2ko-ERKinh-UL	0.0502444	0.395367	1	-1.31456	1.41504
*. The mean difference is significant at the 0.05 level.
a. GeneName = TGFb
